# Supplementary material for: Phenotypic Response Surfaces–Guided Optimization (PRS-OPT) of Propolis-Metformin-Regorafenib Combination Therapy for MASLD-Associated Hepatocellular Carcinoma
Source: Oncol Res. 2026 May 21;34(6):25. doi: 10.32604/or.2026.074145 (PMC13227599; doi:10.32604/or.2026.074145)
Supplement: Supplementary file 1 [file OncolRes-34-74145-s001.zip]

Archive with 1 entries (1 files):
- Supplementary_Files.docx
